# Supplementary material for: Measuring the extent of overlaps in protected area designations
Source: PLoS One. 2017 Nov 27;12(11):e0188681. doi: 10.1371/journal.pone.0188681 (PMC5703568; doi:10.1371/journal.pone.0188681)
Supplement: S3 Appendix — (XLSX) [file pone.0188681.s003.xlsx]

## Sheet: S5_Appendix
S3 Appendix: Percentage of the terrestrial regional protected area network covered by one to eight national designations and one to three international designations in the different UNEP regions.
			INTERNATIONAL DESIGNATIONS
										WHS
							MAB	WHS	WHS	MAB
			No Inter. Design	Ramsar	MAB	WH	Ramsar	Ramsar	MAB	Ramsar
	Africa	No national designations (ND)	0	2.523	2.197	0.373	0.054	0.426	0.014	< 0.001
		N1	75.141	1.898	1.895	6.771	0.018	1.181	2.588	0.007
		N2	3.991	0.313	0.279	0.229	0	0.051	0	0
		N3	0.047	0.005	0	< 0.001	0	0	0	0
		N4	< 0.001	< 0.001	0	< 0.001	0	0	0	0
	Asia + Pacific	No ND	0	0.79	0.926	1.034	0.01	< 0.001	< 0.001	< 0.001
		N1	85.779	1.476	3.198	3.522	0.253	0.469	0.293	< 0.001
		N2	1.774	0.06	0.105	0.214	0.001	< 0.001	0.004	< 0.001
		N3	0.071	< 0.001	0.007	0.005	< 0.001	< 0.001	< 0.001	< 0.001
		N4	< 0.001	< 0.001	0.001	< 0.001	< 0.001	< 0.001	< 0.001	< 0.001
		N5	< 0.001	0	< 0.001	< 0.001	0	0	0	0
	Europe	No ND	0	2.711	0.734	3.305	0.024	0.036	0.234	< 0.001
		N1	68.36	1.572	2.021	2.812	0.047	0.095	1.065	< 0.001
		N2	8.498	0.254	0.081	0.466	0.005	0.003	< 0.001	< 0.001
		N3	5.432	0.568	0.065	0.201	0.006	0.137	< 0.001	0.008
		N4	0.843	0.162	0.014	0.016	0.008	0.017	< 0.001	0.002
		N5	0.134	0.035	< 0.001	< 0.001	0.004	0.001	0	0
		N6	0.018	0.002	0	< 0.001	0	< 0.001	0	0
		N7	< 0.001	< 0.001	0	0	0	0	0	0
		N8	< 0.001	0	0	0	0	0	0	0
	Latin America + Caribbean	No ND	0	1.203	1.345	0.208	0.1	0.002	< 0.001	0.002
		N1	83.685	1.645	3.445	2.872	0.127	0.021	0.754	0.088
		N2	3.148	0.167	0.153	0.223	0.069	< 0.001	0.024	< 0.001
		N3	0.272	0.002	< 0.001	0.048	< 0.001	0	0	0
		N4	0.014	< 0.001	0	0.382	0	0	0	0
			< 0.001	0	0	< 0.001	0	0	0	0
	North America	No ND	0	0.455	0.036	0.115	0	< 0.001	0.006	0
		N1	82.929	3.905	0.106	6.619	0	0.936	0.732	0
		N2	3.613	0.01	0.002	0.461	0	< 0.001	< 0.001	0
		N3	0.069	< 0.001	0	< 0.001	0	< 0.001	< 0.001	0
		N4	0.005	< 0.001	0	0	0	0	0	0
		N5	< 0.001	< 0.001	0	0	0	0	0	0
		N6	< 0.001	0	0	0	0	0	0	0
	Polar	No ND	0	1.088	0.034	< 0.001	0	0	0	0
		N1	1.399	0.841	96.001	0.443	0.191	0	0	0
		N2	0.003	0	0	0	0	0	0	0
	West Asia	No ND	0	1.274	0.03	2.877	0	0	0	0
		N1	95.103	0.007	0.707	0	0	0	0	0
		N2	< 0.001	0.002	0	0	0	0	0	0
