# Supplementary material for: Measuring the extent of overlaps in protected area designations
Source: PLoS One. 2017 Nov 27;12(11):e0188681. doi: 10.1371/journal.pone.0188681 (PMC5703568; doi:10.1371/journal.pone.0188681)
Supplement: S4 Appendix — (XLSX) [file pone.0188681.s004.xlsx]

## Sheet: s3
S4 Appendix: National level country overlap statistics in the terrestrial realm
	No. of International designations	0								1								2							3					Summary statistics
	No of national / regional designations	1	2	3	4	5	6	7	8	0	1	2	3	4	5	6	7	0	1	2	3	4	5	6	0	1	2	3	4	Total area of PA coverage (Km2)	No overlap (%)	Overlap between International designations only (%)	Overlap between National designations only (%)	Overlap between International and National (%)
Country ISO3 code	Country name
Africa		75.13	4.02	0.05	< 0.001	0	0	0	0	5.12	10.47	0.82	0.01	< 0.001	0	0	0	0.5	3.83	0.05	0	0	0	0	0	0	0	0	0	3.83109e+06	80.25	0.5	4.07	15.18
AGO	Angola	100	0	0	0	0	0	0	0	0	0	0	0	0	0	0	0	0	0	0	0	0	0	0	0	0	0	0	0	82352.8	100	0	0	0
ATF	Terres australes et antarctiques françaises	0	0	0	0	0	0	0	0	100	0	0	0	0	0	0	0	0	0	0	0	0	0	0	0	0	0	0	0	24.82	100	0	0	0
BDI	Burundi	100	0	0	0	0	0	0	0	0	0	0	0	0	0	0	0	0	0	0	0	0	0	0	0	0	0	0	0	971.64	100	0	0	0
BEN	Benin	100	0	0	0	0	0	0	0	0	0	0	0	0	0	0	0	0	0	0	0	0	0	0	0	0	0	0	0	27107.9	100	0	0	0
BFA	Burkina Faso	92.13	0	0	0	0	0	0	0	0.2	6.36	1.3	0	0	0	0	0	0	0	0	0	0	0	0	0	0	0	0	0	39138.9	92.33	0	0	7.66
BWA	Botswana	62.01	0	0	0	0	0	0	0	25.78	0.08	0	0	0	0	0	0	9.28	2.85	0	0	0	0	0	0	0	0	0	0	168244	87.79	9.28	0	2.93
CAF	Central African Republic	80.62	0.77	0	0	0	0	0	0	0.26	18.16	0.19	0	0	0	0	0	0	0	0	0	0	0	0	0	0	0	0	0	108085	80.88	0	0.77	18.35
CIV	Côte d'Ivoire	78	0.02	0	0	0	0	0	0	0.18	5.67	< 0.001	0	0	0	0	0	0	16.14	0	0	0	0	0	0	0	0	0	0	70642.4	78.18	0	0.02	21.81
CMR	Cameroon	72.82	5.75	0.01	0	0	0	0	0	1.14	9.65	0	0	0	0	0	0	1.01	9.61	0	0	0	0	0	0	0	0	0	0	53961.7	73.96	1.01	5.76	19.26
COD	Democratic Republic of the Congo	71.63	0.06	0	0	0	0	0	0	1.98	23.14	0	0	0	0	0	0	0.02	3.16	0	0	0	0	0	0	0	0	0	0	242925	73.61	0.02	0.06	26.3
COG	Republic of Congo	40.08	< 0.001	0	0	0	0	0	0	4.12	55.8	0	0	0	0	0	0	0	0	0	0	0	0	0	0	0	0	0	0	39151.6	44.2	0	0	55.8
COM	Comoros	97.59	0	0	0	0	0	0	0	2.41	0	0	0	0	0	0	0	0	0	0	0	0	0	0	0	0	0	0	0	484.04	100	0	0	0
CPV	Cape Verde	95.01	0	0	0	0	0	0	0	4.99	0	0	0	0	0	0	0	0	0	0	0	0	0	0	0	0	0	0	0	107.17	100	0	0	0
DJI	Djibouti	100	0	0	0	0	0	0	0	0	0	0	0	0	0	0	0	0	0	0	0	0	0	0	0	0	0	0	0	376.28	100	0	0	0
DZA	Algeria	0.34	0	0	0	0	0	0	0	0.22	24.21	0	0	0	0	0	0	0	75.23	0	0	0	0	0	0	0	0	0	0	100121	0.56	0	0	99.44
EGY	Egypt	93.91	3.75	0	0	0	0	0	0	0.02	2.21	0	0	0	0	0	0	< 0.001	0.11	0	0	0	0	0	0	0	0	0	0	160621	93.93	0	3.75	2.32
ERI	Eritrea	100	0	0	0	0	0	0	0	0	0	0	0	0	0	0	0	0	0	0	0	0	0	0	0	0	0	0	0	6502.37	100	0	0	0
ESH	Western Sahara	100	0	0	0	0	0	0	0	0	0	0	0	0	0	0	0	0	0	0	0	0	0	0	0	0	0	0	0	15185.1	100	0	0	0
ETH	Ethiopia	94.95	3.92	0	0	0	0	0	0	0.24	0.82	0.08	0	0	0	0	0	0	0	0	0	0	0	0	0	0	0	0	0	229258	95.19	0	3.92	0.9
GAB	Gabon	59.53	9.44	0.01	0	0	0	0	0	0.75	29.14	1.13	0	0	0	0	0	0	0	0	0	0	0	0	0	0	0	0	0	39042.6	60.28	0	9.45	30.27
GHA	Ghana	95.64	2.07	0.01	0	0	0	0	0	2.06	0.01	0.21	0	0	0	0	0	0	0	0	0	0	0	0	0	0	0	0	0	34777.7	97.7	0	2.08	0.22
GIN	Guinea	89.26	0	0	0	0	0	0	0	9.54	1.2	0	0	0	0	0	0	0	0	0	0	0	0	0	0	0	0	0	0	11409.4	98.8	0	0	1.2
GMB	Gambia	30.75	0	0	0	0	0	0	0	0	69.25	0	0	0	0	0	0	0	0	0	0	0	0	0	0	0	0	0	0	437.88	30.75	0	0	69.25
GNB	Guinea Bissau	46.89	33.19	0	0	0	0	0	0	0.13	7.76	12.03	0	0	0	0	0	0	0	0	0	0	0	0	0	0	0	0	0	9215.72	47.02	0	33.19	19.79
GNQ	Equatorial Guinea	54.25	0	0	0	0	0	0	0	17.63	28.12	0	0	0	0	0	0	0	0	0	0	0	0	0	0	0	0	0	0	6260.29	71.88	0	0	28.12
KEN	Kenya	92	3.25	0	0	0	0	0	0	0.5	3.98	0.06	< 0.001	0	0	0	0	0	0.22	0	0	0	0	0	0	0	0	0	0	88394.3	92.5	0	3.25	4.26
LBR	Liberia	99.98	0	0	0	0	0	0	0	0.02	< 0.001	0	0	0	0	0	0	0	0	0	0	0	0	0	0	0	0	0	0	12543.3	100	0	0	0
LSO	Lesotho	98.26	0	0	0	0	0	0	0	0.68	1.06	0	0	0	0	0	0	0	0	0	0	0	0	0	0	0	0	0	0	6338.32	98.94	0	0	1.06
MAR	Morocco	39.37	6.46	0.14	0	0	0	0	0	38.55	10.63	4.84	0	0	0	0	0	0	0	0	0	0	0	0	0	0	0	0	0	189452	77.92	0	6.6	15.47
MDG	Madagascar	86.12	0.27	0	0	0	0	0	0	0.32	13.19	0.1	0	0	0	0	0	0	0	0	0	0	0	0	0	0	0	0	0	51085.9	86.44	0	0.27	13.29
MLI	Mali	83.18	0.02	0	0	0	0	0	0	16.8	0	0	0	0	0	0	0	0	0	0	0	0	0	0	0	0	0	0	0	69533.3	99.98	0	0.02	0
MOZ	Mozambique	97.72	2.28	0	0	0	0	0	0	0	0	0	0	0	0	0	0	0	0	0	0	0	0	0	0	0	0	0	0	134950	97.72	0	2.28	0
MRT	Mauritania	0.1	0	0	0	0	0	0	0	12.73	0.6	0	0	0	0	0	0	0.1	86.46	0	0	0	0	0	0	0	0	0	0	6246.79	12.83	0.1	0	87.06
MUS	Mauritius	45.1	0.74	0	0	0	0	0	0	13.03	41.13	0	0	0	0	0	0	0	0	0	0	0	0	0	0	0	0	0	0	92.13	58.13	0	0.74	41.13
MWI	Malawi	88.08	0	0	0	0	0	0	0	11.54	0.38	0	0	0	0	0	0	0	0	0	0	0	0	0	0	0	0	0	0	18308.7	99.62	0	0	0.38
MYT	Mayotte	90.39	9.62	0	0	0	0	0	0	0	0	0	0	0	0	0	0	0	0	0	0	0	0	0	0	0	0	0	0	47.27	90.39	0	9.62	0
NAM	Namibia	73.83	11.39	0	< 0.001	0	0	0	0	0.1	14.19	0.47	0	0	0	0	0	< 0.001	0.02	0	0	0	0	0	0	0	0	0	0	311573	73.93	0	11.39	14.68
NER	Niger	55.58	0	0	0	0	0	0	0	2.25	28.56	0	0	0	0	0	0	0.01	13.6	0	0	0	0	0	0	0	0	0	0	190978	57.83	0.01	0	42.16
NGA	Nigeria	72.12	19.4	0.01	0	0	0	0	0	7.48	0.99	0	0	0	0	0	0	0	0	0	0	0	0	0	0	0	0	0	0	119379	79.6	0	19.41	0.99
REU	Reunion	91.6	8.4	0	0	0	0	0	0	0	0	0	0	0	0	0	0	0	0	0	0	0	0	0	0	0	0	0	0	1925.36	91.6	0	8.4	0
RWA	Rwanda	92.34	0	0	0	0	0	0	0	0.46	7.2	0	0	0	0	0	0	0	0	0	0	0	0	0	0	0	0	0	0	2208.89	92.8	0	0	7.2
SDN	Sudan	100	0	0	0	0	0	0	0	0	0	0	0	0	0	0	0	0	0	0	0	0	0	0	0	0	0	0	0	8373.64	100	0	0	0
SEN	Senegal	78.32	0	0	0	0	0	0	0	0.15	0.01	0	0	0	0	0	0	4.26	17.26	0	0	0	0	0	0	0	0	0	0	49545.2	78.47	4.26	0	17.27
SHN	Saint Helena	99.95	0.05	0	0	0	0	0	0	0	0	0	0	0	0	0	0	0	0	0	0	0	0	0	0	0	0	0	0	71.09	99.95	0	0.05	0
SLE	Sierra Leone	91.44	8.56	0	0	0	0	0	0	0	0	0	0	0	0	0	0	0	0	0	0	0	0	0	0	0	0	0	0	4048.02	91.44	0	8.56	0
SOM	Somalia	100	0	0	0	0	0	0	0	0	0	0	0	0	0	0	0	0	0	0	0	0	0	0	0	0	0	0	0	1520.48	100	0	0	0
SSD	South Sudan	79.91	0	0	0	0	0	0	0	12.62	7.47	0	0	0	0	0	0	0	0	0	0	0	0	0	0	0	0	0	0	120519	92.53	0	0	7.47
STP	Sao Tome and Principe	100	0	0	0	0	0	0	0	0	0	0	0	0	0	0	0	0	0	0	0	0	0	0	0	0	0	0	0	501.38	100	0	0	0
SWZ	Swaziland	100	0	0	0	0	0	0	0	0	0	0	0	0	0	0	0	0	0	0	0	0	0	0	0	0	0	0	0	1210.21	100	0	0	0
SYC	Seychelles	5.16	0	0	0	0	0	0	0	0.54	94.3	0	0	0	0	0	0	0	0	0	0	0	0	0	0	0	0	0	0	172.52	5.7	0	0	94.3
TCD	Chad	97.44	0.02	0	0	0	0	0	0	1.78	0.76	0	0	0	0	0	0	0	0	0	0	0	0	0	0	0	0	0	0	148760	99.22	0	0.02	0.76
TGO	Togo	82.69	0	0	0	0	0	0	0	2.68	14.63	0	0	0	0	0	0	0	0	0	0	0	0	0	0	0	0	0	0	6076.51	85.37	0	0	14.63
TUN	Tunisia	31.36	0	0	0	0	0	0	0	5.12	49.04	0.79	0	0	0	0	0	0.09	13.6	0	0	0	0	0	0	0	0	0	0	435.72	36.48	0.09	0	63.43
TZA	United Republic of Tanzania	54.86	5.81	0.34	< 0.001	0	0	0	0	5.31	28.47	5.01	0.03	0	0	0	0	< 0.001	0.16	0	0	0	0	0	0	0	0	0	0	300428	60.17	0	6.15	33.67
UGA	Uganda	80.73	3.17	< 0.001	0	0	0	0	0	1.97	11.52	1.34	0	0	0	0	0	< 0.001	1.28	0	0	0	0	0	0	0	0	0	0	35946.6	82.7	0	3.17	14.14
ZAF	South Africa	71.46	16.22	0.34	< 0.001	0	0	0	0	3.36	4.39	1.49	0.08	< 0.001	0	0	0	0.57	0.67	1.42	0	0	0	0	0	0	0	0	0	136333	74.82	0.57	16.56	8.05
ZMB	Zambia	95.28	3.2	< 0.001	0	0	0	0	0	0.02	1.26	0.24	0	0	0	0	0	0	0	0	0	0	0	0	0	0	0	0	0	264663	95.3	0	3.2	1.5
ZWE	Zimbabwe	92.8	0.65	0	0	0	0	0	0	0.01	6.5	0.03	0	0	0	0	0	0	0	0	0	0	0	0	0	0	0	0	0	103027	92.81	0	0.65	6.53
Asia + Pacific		85.8	1.76	0.07	< 0.001	< 0.001	0	0	0	2.74	8.2	0.38	0.01	0	< 0.001	0	0	0.01	1.02	0.01	< 0.001	< 0.001	0	0	< 0.001	< 0.001	< 0.001	< 0.001	< 0.001	4.21084e+06	88.54	0.01	1.83	9.62
AFG	Afghanistan	98.36	1.64	0	0	0	0	0	0	0	0	0	0	0	0	0	0	0	0	0	0	0	0	0	0	0	0	0	0	17929.6	98.36	0	1.64	0
ASM	American Samoa	98.6	1.45	0	0	0	0	0	0	0	0	0	0	0	0	0	0	0	0	0	0	0	0	0	0	0	0	0	0	8.4	98.6	0	1.45	0
AUS	Australia	86.95	0.95	0.07	0	< 0.001	0	0	0	2.46	7.66	0.28	0.02	0	< 0.001	0	0	0.01	1.58	0.01	0	< 0.001	0	0	< 0.001	0	0	< 0.001	< 0.001	1.4048e+06	89.41	0.01	1.02	9.55
BGD	Bangladesh	26.45	0.04	0	0	0	0	0	0	58.64	2.22	0	0	0	0	0	0	0.22	12.43	0	0	0	0	0	0	0	0	0	0	6425.11	85.09	0.22	0.04	14.65
BRN	Brunei Darussalam	88.68	11.32	0	0	0	0	0	0	0	0	0	0	0	0	0	0	0	0	0	0	0	0	0	0	0	0	0	0	1340.9	88.68	0	11.32	0
BTN	Bhutan	100	< 0.001	0	0	0	0	0	0	0	0	0	0	0	0	0	0	0	0	0	0	0	0	0	0	0	0	0	0	18782.5	100	0	0	0
CHN	China	92.06	1.49	0	0	0	0	0	0	2.49	3.14	0.09	0	0	0	0	0	0	0.74	0	0	0	0	0	0	0	0	0	0	1.29309e+06	94.55	0	1.49	3.97
COK	Cook Islands	100.09	0	0	0	0	0	0	0	0	0	0	0	0	0	0	0	0	0	0	0	0	0	0	0	0	0	0	0	0.21	100.09	0	0	0
CXR	Christmas Island	0	0	0	0	0	0	0	0	100.04	0	0	0	0	0	0	0	0	0	0	0	0	0	0	0	0	0	0	0	7.81	100.04	0	0	0
FJI	Fiji	98.39	0.79	0	0	0	0	0	0	0.82	0	0	0	0	0	0	0	0	0	0	0	0	0	0	0	0	0	0	0	1000.19	99.21	0	0.79	0
FSM	Micronesia (Federated States of)	100.23	0	0	0	0	0	0	0	0	0	0	0	0	0	0	0	0	0	0	0	0	0	0	0	0	0	0	0	0.47	100.23	0	0	0
HKG	Hong Kong	99.27	0	0	0	0	0	0	0	0.73	0	0	0	0	0	0	0	0	0	0	0	0	0	0	0	0	0	0	0	417.73	100	0	0	0
IDN	Indonesia	75.74	0.09	< 0.001	0	0	0	0	0	2.08	21.83	0	0	0	0	0	0	0	0.26	0	0	0	0	0	0	0	0	0	0	223799	77.82	0	0.09	22.09
IND	India	87.95	0.08	0	0	0	0	0	0	6.84	3.89	0.74	0	0	0	0	0	0	0.5	0	0	0	0	0	0	0	0	0	0	149844	94.79	0	0.08	5.13
IOT	British Indian Ocean Territory	61.61	38.39	0	0	0	0	0	0	0	0	0	0	0	0	0	0	0	0	0	0	0	0	0	0	0	0	0	0	68.5	61.61	0	38.39	0
IRN	Iran (Islamic Republic of)	71.4	3.16	< 0.001	0	0	0	0	0	1.03	16.35	3.6	0	0	0	0	0	0.18	4.27	0	0	0	0	0	0	0	0	0	0	107504	72.43	0.18	3.16	24.22
JPN	Japan	73.88	21.69	0.72	< 0.001	0	0	0	0	0.07	0.77	2.71	0.04	0	0	0	0	< 0.001	0.11	0.02	< 0.001	0	0	0	0	0	0	0	0	72150.2	73.95	0	22.41	3.65
KHM	Cambodia	98.05	0.58	0	0	0	0	0	0	0.73	0.32	0.32	0	0	0	0	0	0	0	0	0	0	0	0	0	0	0	0	0	46930.9	98.78	0	0.58	0.64
KIR	Kiribati	0	0	0	0	0	0	0	0	0	100	0	0	0	0	0	0	0	0	0	0	0	0	0	0	0	0	0	0	54.94	0	0	0	100
KOR	Republic of Korea	72.32	16.81	1.53	< 0.001	0	0	0	0	1.83	2.25	1.99	2.01	0.09	0	0	0	0.02	0.06	1.07	0.01	< 0.001	0	0	0	0	0	0	0	7679	74.15	0.02	18.34	7.48
LAO	Lao Peopleâ€™s Democratic Republic	99.97	0.03	0	0	0	0	0	0	0	0	0	0	0	0	0	0	0	0	0	0	0	0	0	0	0	0	0	0	42892.3	99.97	0	0.03	0
LKA	Sri Lanka	88.26	6.6	0.02	0	0	0	0	0	0.57	3.86	0.13	0	0	0	0	0	0.02	0.14	0.39	0.01	0	0	0	0	0	0	0	0	20775.6	88.83	0.02	6.62	4.53
MDV	Maldives	100.11	0	0	0	0	0	0	0	0	0	0	0	0	0	0	0	0	0	0	0	0	0	0	0	0	0	0	0	3.31	100.11	0	0	0
MHL	Marshall Islands	83.97	0	0	0	0	0	0	0	0	16.04	0	0	0	0	0	0	0	0	0	0	0	0	0	0	0	0	0	0	42.12	83.97	0	0	16.04
MMR	Myanmar	96.94	3.06	0	0	0	0	0	0	0	0	0	0	0	0	0	0	0	0	0	0	0	0	0	0	0	0	0	0	63046.8	96.94	0	3.06	0
MNG	Mongolia	69.36	0.01	0	0	0	0	0	0	1.9	27.15	0.01	0	0	0	0	0	< 0.001	1.57	0	0	0	0	0	0	0	0	0	0	270372	71.26	0	0.01	28.73
MNP	Commonwealth of the Northern Mariana Islands	67.81	27.25	4.95	0	0	0	0	0	0	0	0	0	0	0	0	0	0	0	0	0	0	0	0	0	0	0	0	0	37.89	67.81	0	32.2	0
MYS	Malaysia	95.08	1	0	0	0	0	0	0	< 0.001	3.92	0	0	0	0	0	0	0	0	0	0	0	0	0	0	0	0	0	0	32797.2	95.08	0	1	3.92
NCL	New Caledonia	99.72	0.28	0	0	0	0	0	0	0	0	0	0	0	0	0	0	0	0	0	0	0	0	0	0	0	0	0	0	2881.52	99.72	0	0.28	0
NFK	Norfolk Island	100.04	0	0	0	0	0	0	0	0	0	0	0	0	0	0	0	0	0	0	0	0	0	0	0	0	0	0	0	3.69	100.04	0	0	0
NPL	Nepal	92.83	0.03	0	0	0	0	0	0	0.01	7.12	< 0.001	0	0	0	0	0	0	0	0	0	0	0	0	0	0	0	0	0	33820.6	92.84	0	0.03	7.12
NZL	New Zealand	65.76	4.46	0	0	0	0	0	0	0.75	25.56	3.47	< 0.001	0	0	0	0	0	0	0	0	0	0	0	0	0	0	0	0	87554.9	66.51	0	4.46	29.03
PAK	Pakistan	99.17	0	0	0	0	0	0	0	0	0.83	0	0	0	0	0	0	0	0	0	0	0	0	0	0	0	0	0	0	79178.9	99.17	0	0	0.83
PCN	Pitcairn Island	0	0	0	0	0	0	0	0	100.01	0	0	0	0	0	0	0	0	0	0	0	0	0	0	0	0	0	0	0	36.87	100.01	0	0	0
PHL	Philippines	70.62	26.05	2.84	0	0	0	0	0	0.21	0.14	0.03	0.1	0	0	0	0	0	0	0	0	0	0	0	0	0	0	0	0	45094.6	70.83	0	28.89	0.27
PLW	Palau	43.61	0	0	0	0	0	0	0	53.25	3.14	0	0	0	0	0	0	0	0	0	0	0	0	0	0	0	0	0	0	115.84	96.86	0	0	3.14
PNG	Papua New Guinea	63.71	0.88	0	0	0	0	0	0	0.31	35.1	0	0	0	0	0	0	0	0	0	0	0	0	0	0	0	0	0	0	14234.3	64.02	0	0.88	35.1
SGP	Singapore	100	0	0	0	0	0	0	0	0	0	0	0	0	0	0	0	0	0	0	0	0	0	0	0	0	0	0	0	33.36	100	0	0	0
SLB	Solomon Islands	44.47	1.3	0	0	0	0	0	0	54.22	0	0	0	0	0	0	0	0	0	0	0	0	0	0	0	0	0	0	0	566.34	98.69	0	1.3	0
THA	Thailand	88.07	0.02	0	0	0	0	0	0	0.05	11.85	0.01	0	0	0	0	0	0	0	0	0	0	0	0	0	0	0	0	0	106454	88.12	0	0.02	11.86
TLS	Timor-Leste	100	0	0	0	0	0	0	0	0	0	0	0	0	0	0	0	0	0	0	0	0	0	0	0	0	0	0	0	2102.72	100	0	0	0
TON	Tonga	99.96	0	0	0	0	0	0	0	0	0	0	0	0	0	0	0	0	0	0	0	0	0	0	0	0	0	0	0	8.8	99.96	0	0	0
TUV	Tuvalu	100.36	0	0	0	0	0	0	0	0	0	0	0	0	0	0	0	0	0	0	0	0	0	0	0	0	0	0	0	0.99	100.36	0	0	0
TWN	Taiwan, Province of	93.57	5.35	1.08	< 0.001	0	0	0	0	0	0	0	0	0	0	0	0	0	0	0	0	0	0	0	0	0	0	0	0	7077.67	93.57	0	6.43	0
VNM	Viet Nam	43.9	0.79	0	0	0	0	0	0	44.1	10.21	0.78	0	0	0	0	0	0.2	0.01	< 0.001	0	0	0	0	0	0	0	0	0	49375.8	88	0.2	0.79	11
VUT	Vanuatu	100	0	0	0	0	0	0	0	0	0	0	0	0	0	0	0	0	0	0	0	0	0	0	0	0	0	0	0	464.25	100	0	0	0
WSM	Samoa	99.99	0	0	0	0	0	0	0	0	0	0	0	0	0	0	0	0	0	0	0	0	0	0	0	0	0	0	0	47.56	99.99	0	0	0
Europe		68.4	8.48	5.41	0.84	0.13	0.02	< 0.001	< 0.001	6.76	6.41	0.8	0.82	0.19	0.04	0	< 0.001	0.29	1.21	0.01	0.14	0.02	0.01	< 0.001	< 0.001	< 0.001	< 0.001	0.01	0	3.2295e+06	75.16	0.29	14.88	9.66
ALB	Albania	98.79	0.22	0	0	0	0	0	0	0.01	0.98	0	0	0	0	0	0	0	0	0	0	0	0	0	0	0	0	0	0	4532.68	98.8	0	0.22	0.98
AND	Andorra	0	0	0	0	0	0	0	0	100	0	0	0	0	0	0	0	0	0	0	0	0	0	0	0	0	0	0	0	64.82	100	0	0	0
ARM	Armenia	30.26	0	0	0	0	0	0	0	46.41	23.33	0	0	0	0	0	0	0	0	0	0	0	0	0	0	0	0	0	0	6757.84	76.67	0	0	23.33
AUT	Austria	44.5	25.11	17.68	8.26	0.55	0.02	0	0	0.66	0.38	0.17	0.36	1.97	0.31	0	0	0	0	< 0.001	0.03	< 0.001	0	0	0	0	0	0	0	23472.8	45.16	0	51.62	3.22
AZE	Azerbaijan	96.62	3.38	0	0	0	0	0	0	0	0	0	0	0	0	0	0	0	0	0	0	0	0	0	0	0	0	0	0	8445.19	96.62	0	3.38	0
BEL	Belgium	55.85	25.61	11.2	2.35	0.08	0	0	0	0.2	3.85	0.14	0.55	0.18	0	0	0	0	0	0	0	0	0	0	0	0	0	0	0	7066.76	56.05	0	39.24	4.72
BGR	Bulgaria	45.93	40.42	10.13	1.46	< 0.001	0	0	0	0.03	0.2	0.48	1.12	0.19	0	0	0	< 0.001	0	< 0.001	0.01	0	0	0	< 0.001	0	0	0.01	0	38212.2	45.96	0	52.01	2.01
BIH	Bosnia and Herzegovina	33.5	0	0	0	0	0	0	0	66.5	0	0	0	0	0	0	0	0	0	0	0	0	0	0	0	0	0	0	0	740.16	100	0	0	0
BLR	Belarus	89.34	0	0	0	0	0	0	0	2.02	8.64	0	0	0	0	0	0	0	0	0	0	0	0	0	0	0	0	0	0	14603.2	91.36	0	0	8.64
CHE	Switzerland	68.45	0	0	0	0	0	0	0	24.36	7.19	0	0	0	0	0	0	0	0	0	0	0	0	0	0	0	0	0	0	3981.61	92.81	0	0	7.19
CYP	Cyprus	61.02	29.27	9.04	< 0.001	0	0	0	0	0	0	0.67	0	0	0	0	0	0	0	0	0	0	0	0	0	0	0	0	0	1661.01	61.02	0	38.31	0.67
CZE	Czech Republic	45.63	18.31	6.47	0.74	0	0	0	0	1.21	7.44	9.54	8.3	0.61	0	0	0	0.03	0.19	0.62	0.47	0.43	0	0	0	0	0	0	0	16470.9	46.84	0.03	25.52	27.6
DEU	Germany	70.48	17.46	8.28	2.37	< 0.001	0	0	0	0.18	0.16	0.26	0.3	0.08	0	0	0	0.11	0.02	0.03	0.07	0	0	0	0	0.01	0	0.16	0.04	134136	70.66	0.11	28.11	1.13
DNK	Denmark	40.51	16.26	9.23	3.85	1.39	0	0	0	0.69	1.94	12.58	7.59	2.9	0.85	0	0	0.01	0.03	0.01	0.96	0.76	0.44	0	0	0	0	0	0	7940.85	41.2	0.01	30.73	28.06
ESP	Spain	34.38	30.67	30.41	2.11	0.11	0.02	< 0.001	0.01	0.14	0.06	0.17	0.95	0.56	0.01	0	0	0	< 0.001	< 0.001	0.39	0	0	0	0	0	0	0	0	141316	34.52	0	63.33	2.14
EST	Estonia	1.99	17.81	22.79	27.06	7.39	0.26	0.02	0	0.81	0	0.02	0.79	17.54	3.51	0.01	0.01	0	0	0	0	0	0	0	0	0	0	0	0	8995.22	2.8	0	75.33	21.88
FIN	Finland	28.87	28.26	29.73	0.19	< 0.001	0	0	0	0.6	0.19	2.26	9.6	0.18	< 0.001	0	0	0	0	< 0.001	0.02	0.1	0	0	0	0	0	0	0	50301.3	29.47	0	58.18	12.35
FRA	France	72.76	16.14	6.07	0.76	0.08	0.01	0	0	1.26	1.16	0.53	1.04	0.09	0.01	< 0.001	0	0	0	0	< 0.001	< 0.001	0.09	0	0	0	0	0	0	141871	74.02	0	23.06	2.92
FRO	Faroe Islands	0	0	0	0	0	0	0	0	100.01	0	0	0	0	0	0	0	0	0	0	0	0	0	0	0	0	0	0	0	33.91	100.01	0	0	0
GBR	United Kingdom	65.49	13.31	6.96	5.43	1.38	0.46	0.03	0	0.15	0.46	1.76	2.9	1.13	0.37	0.1	0.04	< 0.001	< 0.001	0.01	0.01	0	0.01	< 0.001	0	0	0	0	0	69308.4	65.64	0	27.57	6.79
GEO	Georgia	94.8	0	0	0	0	0	0	0	0.03	5.17	0	0	0	0	0	0	0	0	0	0	0	0	0	0	0	0	0	0	5739.19	94.83	0	0	5.17
GGY	Guernsey	0	0	0	0	0	0	0	0	99.74	0	0	0	0	0	0	0	0	0	0	0	0	0	0	0	0	0	0	0	1.41	99.74	0	0	0
GIB	Gibraltar	99.98	0	0	0	0	0	0	0	0	0	0	0	0	0	0	0	0	0	0	0	0	0	0	0	0	0	0	0	2.2	99.98	0	0	0
GRC	Greece	51.96	26.97	9.76	4.67	1.34	0.12	0	0	0.22	1.34	0.46	0.74	1.52	0.89	0.01	0	0	0	0	0	0	0	0	0	0	0	0	0	46298.1	52.18	0	42.86	4.96
HRV	Croatia	37.22	39.5	16	1.21	0.07	0	0	0	0.21	0.14	0.91	4.44	0.3	0	0	0	0	0	0	0	0	0	0	0	0	0	0	0	21300.1	37.43	0	56.78	5.79
HUN	Hungary	46.04	22.44	19	< 0.001	0	0	0	0	1.63	0.9	4.49	5.4	0	0	0	0	< 0.001	0.01	0	0.09	0	0	0	0	0	0	0	0	20842.9	47.67	0	41.44	10.89
IRL	Ireland	73.43	20.54	0	0	0	0	0	0	0.9	0.85	4.21	0	0	0	0	0	0.02	0.01	0.04	0	0	0	0	0	0	0	0	0	10096.9	74.33	0.02	20.54	5.11
ISL	Iceland	94.22	0.05	0	0	0	0	0	0	2.81	2.92	0	0	0	0	0	0	0	0	0	0	0	0	0	0	0	0	0	0	17793.5	97.03	0	0.05	2.92
ISR	Israel	99.91	0.08	0	0	0	0	0	0	0	0.01	0	0	0	0	0	0	0	0	0	0	0	0	0	0	0	0	0	0	4359.42	99.91	0	0.08	0.01
ITA	Italy	43.18	29.7	19.66	0.67	0.04	0	0	0	0.77	1.57	1.52	2.74	0.15	0	0	0	0	0	0	0	0	0	0	0	0	0	0	0	64926.2	43.95	0	50.07	5.98
JEY	Jersey	86.77	13.26	0	0	0	0	0	0	0	0	0	0	0	0	0	0	0	0	0	0	0	0	0	0	0	0	0	0	13.19	86.77	0	13.26	0
KAZ	Kazakhstan	88.56	0.31	0	0	0	0	0	0	1.06	4.12	0	0	0	0	0	0	1.51	4.43	0	0	0	0	0	0	0	0	0	0	69368.6	89.62	1.51	0.31	8.55
KGZ	Kyrgyzstan	49.5	0	0	0	0	0	0	0	0.23	50.27	0	0	0	0	0	0	0	0	0	0	0	0	0	0	0	0	0	0	12605.7	49.73	0	0	50.27
LIE	Liechtenstein	82.55	16.13	0	0	0	0	0	0	0	1.31	0	0	0	0	0	0	0	0	0	0	0	0	0	0	0	0	0	0	69.74	82.55	0	16.13	1.31
LTU	Lithuania	37.6	27.73	28.08	2.15	< 0.001	0	0	0	0.1	0.03	0.34	2.25	1.7	0.01	0	0	0	0	0	0	0	0	0	0	0	0	0	0	10903	37.7	0	57.96	4.33
LUX	Luxembourg	2.64	69.94	9.15	14.28	3.66	0.33	0	0	0	0	0	0	0	0	0	0	0	0	0	0	0	0	0	0	0	0	0	0	467.38	2.64	0	97.36	0
LVA	Latvia	36.39	6.78	44.05	3.89	0.04	0	0	0	0.19	0	0	7.83	0.82	< 0.001	0	0	0	0	0	0	0	0	0	0	0	0	0	0	11683.9	36.58	0	54.76	8.65
MCO	Monaco	101.46	0	0	0	0	0	0	0	0	0	0	0	0	0	0	0	0	0	0	0	0	0	0	0	0	0	0	0	0.16	101.46	0	0	0
MKD	The former Yugoslav Republic of Macedonia	57.39	< 0.001	0	0	0	0	0	0	17.59	24.45	0.58	0	0	0	0	0	0	0	0	0	0	0	0	0	0	0	0	0	2413.31	74.98	0	0	25.03
MLT	Malta	36.44	9.9	28.41	7.16	13.64	2.84	1.57	0.02	0	0	0	0	0	0	0	0	0	0	0	0	0	0	0	0	0	0	0	0	74.93	36.44	0	63.54	0
MNE	Montenegro	0	0	0	0	0	0	0	0	100	0	0	0	0	0	0	0	0	0	0	0	0	0	0	0	0	0	0	0	360.69	100	0	0	0
NLD	Netherlands	8.29	21.56	30.3	9.04	0	0	0	0	2.74	0.08	6.45	11.99	5.8	0	0	0	0.09	0	0.01	2.09	0.37	0	0	0	0	0	0.95	0.23	4021.32	11.03	0.09	60.9	27.97
NOR	Norway	97	0.01	< 0.001	0	0	0	0	0	0.11	2.88	0.01	< 0.001	0	0	0	0	0	0	0	0	0	0	0	0	0	0	0	0	55152.2	97.11	0	0.01	2.89
POL	Poland	64.63	21.05	11.75	1.09	0.01	0	0	0	0.03	0.06	0.07	1.03	0.14	0	0	0	0	< 0.001	< 0.001	< 0.001	0.13	0	0	0	0	0	0	0	123378	64.66	0	33.9	1.43
PRT	Portugal	53.63	30.39	12.17	0.1	0	0	0	0	0.2	0.38	0.81	1.96	0.35	0	0	0	< 0.001	0.01	0.02	0	0	0	0	0	0	0	0	0	20459.2	53.83	0	42.66	3.53
ROU	Romania	57.02	20.85	12.7	1.35	< 0.001	0	0	0	0.21	0.53	0.06	2.77	0.01	0	0	0	0	0.01	0.01	3.69	0.78	0	0	0	0	0	0	0	54650.9	57.23	0	34.9	7.86
RUS	Russian Federation	76.02	0.54	0	0	0	0	0	0	11.23	9.15	0.6	< 0.001	0	0	0	0	0.47	2	< 0.001	0	0	0	0	0	0	0	0	0	1.7692e+06	87.25	0.47	0.54	11.75
SJM	Svalbard and Jan Mayen Islands	99.99	0	0	0	0	0	0	0	0	0.01	0	0	0	0	0	0	0	0	0	0	0	0	0	0	0	0	0	0	39988.6	99.99	0	0	0.01
SRB	Serbia	100	0	0	0	0	0	0	0	0	0	0	0	0	0	0	0	0	0	0	0	0	0	0	0	0	0	0	0	4888.13	100	0	0	0
SVK	Slovakia	53.69	21.54	17.36	3.34	0	0	0	0	0.29	0.25	1.82	1.47	0.23	< 0.001	0	0	0	0	0	0.01	0	0	0	0	0	0	0	0	18060.3	53.98	0	42.24	3.78
SVN	Slovenia	27.07	2.39	27.53	28.56	13.32	1.01	0	0	0.03	0.01	< 0.001	0	0.02	0.05	< 0.001	0	0	0	0	0	0	0	0	0	0	0	0	0	10753.9	27.1	0	72.81	0.08
SWE	Sweden	26.77	29.81	23.15	1	0.02	0	0	0	1.32	1.49	6.7	6.9	0.12	0	0	0	< 0.001	0	0.14	2.59	0	0	0	0	0	0	0	0	66160.2	28.09	0	53.98	17.94
TJK	Tajikistan	15.54	1.61	0	0	0	0	0	0	13.96	66.92	1.97	0	0	0	0	0	0	0	0	0	0	0	0	0	0	0	0	0	30548.7	29.5	0	1.61	68.89
TKM	Turkmenistan	94.59	3.62	0	0	0	0	0	0	0	1.79	0	0	0	0	0	0	0	0	0	0	0	0	0	0	0	0	0	0	22996.5	94.59	0	3.62	1.79
TUR	Turkey	0	0	0	0	0	0	0	0	100	0	0	0	0	0	0	0	0	0	0	0	0	0	0	0	0	0	0	0	1929.66	100	0	0	0
UKR	Ukraine	83.21	2.38	0	0	0	0	0	0	4.61	6.69	0.08	0	0	0	0	0	0	3.02	0	0	0	0	0	0	0	0	0	0	19202.9	87.82	0	2.38	9.79
UZB	Uzbekistan	100	0	0	0	0	0	0	0	0	0	0	0	0	0	0	0	0	0	0	0	0	0	0	0	0	0	0	0	8877.28	100	0	0	0
Latin America + Caribbean		83.81	3.07	0.25	0.01	0	0	0	0	2.75	7.94	0.54	0.05	0.38	0	0	0	0.1	0.9	0.09	< 0.001	0	0	0	0	0.09	< 0.001	0	0	4.63017e+06	86.56	0.1	3.33	9.99
ARG	Argentina	49.36	3.29	< 0.001	0	0	0	0	0	23.93	19.64	0.67	0	0	0	0	0	1.62	0.12	< 0.001	0	0	0	0	0.03	1.35	< 0.001	0	0	276186	73.29	1.65	3.29	21.78
ATG	Antigua and Barbuda	99.75	0.25	0	0	0	0	0	0	0	0	0	0	0	0	0	0	0	0	0	0	0	0	0	0	0	0	0	0	102.08	99.75	0	0.25	0
BES	Bonaire, Sint Eustatius, and Saba	43.79	1	0	0	0	0	0	0	55.19	0	0	0	0	0	0	0	0	0	0	0	0	0	0	0	0	0	0	0	30.6	98.98	0	1	0
BHS	Bahamas	100	0	0	0	0	0	0	0	0	0	0	0	0	0	0	0	0	0	0	0	0	0	0	0	0	0	0	0	4161.82	100	0	0	0
BLZ	Belize	97.05	0.02	0	0	0	0	0	0	0.02	2.92	< 0.001	0	0	0	0	0	0	0	0	0	0	0	0	0	0	0	0	0	8263.39	97.07	0	0.02	2.92
BMU	Bermuda	99.32	0.78	0	0	0	0	0	0	0	0	0	0	0	0	0	0	0	0	0	0	0	0	0	0	0	0	0	0	4.04	99.32	0	0.78	0
BOL	Bolivia (Plurinational State of)	85.95	5.99	0	0	0	0	0	0	< 0.001	6.56	1.5	< 0.001	0	0	0	0	0	0	0	0	0	0	0	0	0	0	0	0	255819	85.95	0	5.99	8.06
BRA	Brazil	93.06	2.79	0.44	0	0	0	0	0	0.2	3.11	0.34	0	0	0	0	0	0	0.04	< 0.001	0	0	0	0	0	0	0	0	0	2.4659e+06	93.26	0	3.23	3.49
BRB	Barbados	100.06	0	0	0	0	0	0	0	0	0	0	0	0	0	0	0	0	0	0	0	0	0	0	0	0	0	0	0	7.84	100.06	0	0	0
CHL	Chile	66.74	0.17	0	0	0	0	0	0	12.35	20.71	0.03	0	0	0	0	0	0	0	0	0	0	0	0	0	0	0	0	0	155584	79.09	0	0.17	20.74
COL	Colombia	95.26	0.71	< 0.001	0	0	0	0	0	0.1	3.92	< 0.001	0	0	0	0	0	0	0	0	0	0	0	0	0	0	0	0	0	155440	95.36	0	0.71	3.92
CRI	Costa Rica	56.71	0.02	0	0	0	0	0	0	1.08	42.19	0	0	0	0	0	0	0	0	0	0	0	0	0	0	0	0	0	0	13298.1	57.79	0	0.02	42.19
CUB	Cuba	35.47	1.14	0	0	0	0	0	0	0.6	25.22	5.2	0	0	0	0	0	0.23	13.09	19.05	< 0.001	0	0	0	0	0	0	0	0	20210.7	36.07	0.23	1.14	62.56
CUW	Curaçao	43.59	0	0	0	0	0	0	0	49.75	6.65	0	0	0	0	0	0	0	0	0	0	0	0	0	0	0	0	0	0	69.31	93.34	0	0	6.65
CYM	Cayman Islands	96.35	1.02	0	0	0	0	0	0	0.14	2.5	0	0	0	0	0	0	0	0	0	0	0	0	0	0	0	0	0	0	30.97	96.49	0	1.02	2.5
DMA	Dominica	60.15	0	0	0	0	0	0	0	0.02	39.83	0	0	0	0	0	0	0	0	0	0	0	0	0	0	0	0	0	0	168.02	60.17	0	0	39.83
DOM	Dominican Republic	100	0	0	0	0	0	0	0	0	0	0	0	0	0	0	0	0	0	0	0	0	0	0	0	0	0	0	0	10702.1	100	0	0	0
ECU	Ecuador	76.6	0	0	0	0	0	0	0	0.48	7.46	0	0	0	0	0	0	0	15.46	0	0	0	0	0	0	0	0	0	0	50297.2	77.08	0	0	22.92
GLP	Guadeloupe	5.96	88.1	3.56	0.03	0	0	0	0	0	0	1.35	0.99	0	0	0	0	0	0	0	0	0	0	0	0	0	0	0	0	1214.61	5.96	0	91.69	2.34
GRD	Grenada	100	0	0	0	0	0	0	0	0	0	0	0	0	0	0	0	0	0	0	0	0	0	0	0	0	0	0	0	88.98	100	0	0	0
GTM	Guatemala	25.39	0.05	0	0	0	0	0	0	3.32	61.7	0.04	0	0	0	0	0	0.01	8.39	< 0.001	0	0	0	0	0	1.09	< 0.001	0	0	34536.4	28.71	0.01	0.05	71.22
GUF	French Guiana	96.35	0.46	0.06	0	0	0	0	0	0.86	1.75	0.41	0.11	0	0	0	0	0	0	0	0	0	0	0	0	0	0	0	0	43094.9	97.21	0	0.52	2.27
GUY	Guyana	100	0	0	0	0	0	0	0	0	0	0	0	0	0	0	0	0	0	0	0	0	0	0	0	0	0	0	0	18005.7	100	0	0	0
HND	Honduras	74.8	0.07	0	0	0	0	0	0	0.04	9.69	< 0.001	0	0	0	0	0	0.01	15.38	0	0	0	0	0	0	0	0	0	0	31366	74.84	0.01	0.07	25.07
JAM	Jamaica	39.84	11.81	0.04	0	0	0	0	0	4.54	24.97	18.53	0.26	0	0	0	0	0	0	0	0	0	0	0	0	0	0	0	0	1750.59	44.38	0	11.85	43.76
LCA	Saint Lucia	79.64	13.71	0.19	0	0	0	0	0	0	6.04	0.43	0	0	0	0	0	0	0	0	0	0	0	0	0	0	0	0	0	246.28	79.64	0	13.9	6.47
MAF	Saint Martin	51.37	0.62	0	0	0	0	0	0	0	0.55	14.88	22.6	9.97	0	0	0	0	0	0	0	0	0	0	0	0	0	0	0	9.41	51.37	0	0.62	48
MEX	Mexico	53.88	0.19	0	0	0	0	0	0	3.33	32.41	0.41	0	0	0	0	0	0	9.55	0.23	0	0	0	0	0	0	0	0	0	211478	57.21	0	0.19	42.6
MTQ	Martinique	92.41	6.24	1.35	0	0	0	0	0	0	0	0	0	0	0	0	0	0	0	0	0	0	0	0	0	0	0	0	0	790.2	92.41	0	7.59	0
NIC	Nicaragua	83.48	15.62	0	0	0	0	0	0	0.01	0.02	0.88	0	0	0	0	0	0	0	0	0	0	0	0	0	0	0	0	0	47108.9	83.49	0	15.62	0.9
PAN	Panama	56.75	0.17	0	0	0	0	0	0	2.63	30.79	0.01	0	0	0	0	0	0.06	9.59	0	0	0	0	0	0	0	0	0	0	20494.2	59.38	0.06	0.17	40.39
PER	Peru	78.99	3.94	0	0	0	0	0	0	3.74	13.33	< 0.001	0	0	0	0	0	0	0	0	0	0	0	0	0	0	0	0	0	370706	82.73	0	3.94	13.33
PRI	Puerto Rico	96.15	3.85	0	0	0	0	0	0	0	0	0	0	0	0	0	0	0	0	0	0	0	0	0	0	0	0	0	0	669.08	96.15	0	3.85	0
PRY	Paraguay	70.69	0	0	0	0	0	0	0	14.17	15.15	0	0	0	0	0	0	0	0	0	0	0	0	0	0	0	0	0	0	20538	84.86	0	0	15.15
SLV	El Salvador	14.15	0	0	0	0	0	0	0	66.63	7.36	0	0	0	0	0	0	4.68	7.18	0	0	0	0	0	0	0	0	0	0	3079.89	80.78	4.68	0	14.54
SUR	Suriname	29.61	< 0.001	0	0	0	0	0	0	19.95	50.45	0	0	0	0	0	0	0	0	0	0	0	0	0	0	0	0	0	0	23210.7	49.56	0	0	50.45
TCA	Turks and Caicos Islands	28.03	0.68	0	0	0	0	0	0	3.3	67.99	0	0	0	0	0	0	0	0	0	0	0	0	0	0	0	0	0	0	449.53	31.33	0	0.68	67.99
TTO	Trinidad and Tobago	100	0	0	0	0	0	0	0	0	0	0	0	0	0	0	0	0	0	0	0	0	0	0	0	0	0	0	0	1482.27	100	0	0	0
URY	Uruguay	38.34	0	0	0	0	0	0	0	60.31	1.35	0	0	0	0	0	0	0	0	0	0	0	0	0	0	0	0	0	0	6265.19	98.65	0	0	1.35
VCT	Saint Vincent and the Grenadines	70.26	29.74	0	0	0	0	0	0	0	0	0	0	0	0	0	0	0	0	0	0	0	0	0	0	0	0	0	0	151.11	70.26	0	29.74	0
VEN	Venezuela (Bolivarian Republic of)	85.73	6.23	0.14	0.17	0	0	0	0	0.01	0.32	2.13	0.57	4.7	0	0	0	0	0	0	0	0	0	0	0	0	0	0	0	377099	85.74	0	6.54	7.72
VGB	British Virgin Islands	100.05	0	0	0	0	0	0	0	0	0	0	0	0	0	0	0	0	0	0	0	0	0	0	0	0	0	0	0	6.63	100.05	0	0	0
VIR	United States Virgin Islands	99.69	0.32	0	0	0	0	0	0	0	0	0	0	0	0	0	0	0	0	0	0	0	0	0	0	0	0	0	0	54.34	99.69	0	0.32	0
North America		82.93	3.61	0.07	0	< 0.001	< 0.001	0	0	0.61	10.63	0.47	< 0.001	< 0.001	< 0.001	0	0	0.01	1.67	< 0.001	< 0.001	0	0	0	0	0	0	0	0	2.29904e+06	83.54	0.01	3.68	12.77
CAN	Canada	79.38	1.33	0.01	< 0.001	0	0	0	0	0.76	16.74	0.01	< 0.001	0	0	0	0	< 0.001	1.76	0	0	0	0	0	0	0	0	0	0	1.03895e+06	80.14	0	1.34	18.51
SPM	Saint Pierre and Miquelon	100.01	0	0	0	0	0	0	0	0	0	0	0	0	0	0	0	0	0	0	0	0	0	0	0	0	0	0	0	7.16	100.01	0	0	0
USA	United states of America	85.85	5.5	0.12	0.01	< 0.001	< 0.001	0	0	0.48	5.59	0.85	< 0.001	< 0.001	< 0.001	0	0	0.01	1.59	< 0.001	< 0.001	0	0	0	0	0	0	0	0	1.26009e+06	86.33	0.01	5.63	8.03
Polar		1.84	0	0	0	0	0	0	0	1.12	96.84	0	0	0	0	0	0	0	0.19	0	0	0	0	0	0	0	0	0	0	911635	2.96	0	0	97.03
ATF	Terres australes et antarctiques françaises	0	0	0	0	0	0	0	0	0	100	0	0	0	0	0	0	0	0	0	0	0	0	0	0	0	0	0	0	7662.89	0	0	0	100
GRL	Greenland	1.38	0	0	0	0	0	0	0	1.14	97.29	0	0	0	0	0	0	0	0.19	0	0	0	0	0	0	0	0	0	0	899600	2.52	0	0	97.48
HMD	Heard Island and McDonald Islands	100	0	0	0	0	0	0	0	0	0	0	0	0	0	0	0	0	0	0	0	0	0	0	0	0	0	0	0	391.93	100	0	0	0
SGS	South Georgia and the South Sandwich Islands	99.41	0.59	0	0	0	0	0	0	0	0	0	0	0	0	0	0	0	0	0	0	0	0	0	0	0	0	0	0	3980.49	99.41	0	0.59	0
West Asia		95.08	< 0.001	0	0	0	0	0	0	4.2	0.72	0	0	0	0	0	0	0	0	0	0	0	0	0	0	0	0	0	0	124140	99.28	0	0	0.72
ARE	United Arab Emirates	95.41	0	0	0	0	0	0	0	0	4.59	0	0	0	0	0	0	0	0	0	0	0	0	0	0	0	0	0	0	9484.88	95.41	0	0	4.59
IRQ	Iraq	90.99	0	0	0	0	0	0	0	9.01	0	0	0	0	0	0	0	0	0	0	0	0	0	0	0	0	0	0	0	17472.8	100	0	0	0
JOR	Jordan	74.38	0.03	0	0	0	0	0	0	18.2	7.4	0	0	0	0	0	0	0	0	0	0	0	0	0	0	0	0	0	0	4020.8	92.58	0	0.03	7.4
KWT	Kuwait	100	0	0	0	0	0	0	0	0	0	0	0	0	0	0	0	0	0	0	0	0	0	0	0	0	0	0	0	4201.94	100	0	0	0
LBN	Lebanon	18.62	0	0	0	0	0	0	0	18.72	61.91	0.74	0	0	0	0	0	0	0	0	0	0	0	0	0	0	0	0	0	252.65	37.34	0	0	62.65
OMN	Oman	100	0	0	0	0	0	0	0	0	0	0	0	0	0	0	0	0	0	0	0	0	0	0	0	0	0	0	0	7941.07	100	0	0	0
SAU	Saudi Arabia	100	0	0	0	0	0	0	0	0	0	0	0	0	0	0	0	0	0	0	0	0	0	0	0	0	0	0	0	77909	100	0	0	0
YEM	Yemen	0	0	0	0	0	0	0	0	100	0	0	0	0	0	0	0	0	0	0	0	0	0	0	0	0	0	0	0	2856.52	100	0	0	0
Grand Total		76.01	3.78	1	0.14	0.02	0	< 0.001	< 0.001	3.57	12.73	0.57	0.15	0.12	0.01	< 0.001	< 0.001	0.18	1.61	0.04	0.02	0	< 0.001	< 0.001	< 0.001	0.02	< 0.001	0	< 0.001	1.92364e+07	79.58	0.18	4.94	15.27
