# Supplementary material for: Measuring the extent of overlaps in protected area designations
Source: PLoS One. 2017 Nov 27;12(11):e0188681. doi: 10.1371/journal.pone.0188681 (PMC5703568; doi:10.1371/journal.pone.0188681)
Supplement: S5 Appendix — (XLSX) [file pone.0188681.s005.xlsx]

## Sheet: Sheet1
S5 Appendix: National level country overlap statistics in the marine realm
	No of International designations	0								1								2						3					Summary statistics
	No of national / regional designations	1	2	3	4	5	6	7	8	0	1	2	3	4	5	6	7	0	1	2	3	4	5	0	1	2	3	4	Total area of PA coverage (Km2)	No overlap (%)	Overlap between International designations only (%)	Overlap between National designations only (%)	Overlap between International and National (%)
Country ISO3 code	Country name
ABNJ		83.5	16.11	0	0	0	0	0	0	0	0.38	0	0	0	0	0	0	0	0	0	0	0	0	0	0	0	0	0	625532	83.5	0	16.11	0.38
ABNJ	Areas Beyond National Jurisdiction	83.5	16.11	0	0	0	0	0	0	0	0.38	0	0	0	0	0	0	0	0	0	0	0	0	0	0	0	0	0	625532	83.5	0	16.11	0.38
Africa		96.78	0.18	0	0	0	0	0	0	0.78	0.99	0.26	0	0	0	0	0	0.03	0.88	0.09	0	0	0	0	0	0	0	0	800871	97.56	0.03	0.18	2.22
AGO	Angola	100	0	0	0	0	0	0	0	0	0	0	0	0	0	0	0	0	0	0	0	0	0	0	0	0	0	0	23.0933	100	0	0	0
ATF	Terres australes et antarctiques françaises	95.33	0	0	0	0	0	0	0	4.67	0	0	0	0	0	0	0	0	0	0	0	0	0	0	0	0	0	0	45153.2	100	0	0	0
CIV	Côte d'Ivoire	97.12	0	0	0	0	0	0	0	0	2.88	0	0	0	0	0	0	0	0	0	0	0	0	0	0	0	0	0	8.38806	97.12	0	0	2.88
CMR	Cameroon	100	0	0	0	0	0	0	0	0	0	0	0	0	0	0	0	0	0	0	0	0	0	0	0	0	0	0	2170.15	100	0	0	0
COD	Democratic Republic of the Congo	59.03	40.97	0	0	0	0	0	0	0	0	0	0	0	0	0	0	0	0	0	0	0	0	0	0	0	0	0	31.1565	59.03	0	40.97	0
COG	Republic of Congo	100	0	0	0	0	0	0	0	0	0	0	0	0	0	0	0	0	0	0	0	0	0	0	0	0	0	0	1189.52	100	0	0	0
COM	Comoros	100	0	0	0	0	0	0	0	0	0	0	0	0	0	0	0	0	0	0	0	0	0	0	0	0	0	0	100.848	100	0	0	0
DJI	Djibouti	100	0	0	0	0	0	0	0	0	0	0	0	0	0	0	0	0	0	0	0	0	0	0	0	0	0	0	435.654	100	0	0	0
DZA	Algeria	73.99	0	0	0	0	0	0	0	0	26.01	0	0	0	0	0	0	0	0	0	0	0	0	0	0	0	0	0	39.7921	73.99	0	0	26.01
EGY	Egypt	99.3	0.08	0	0	0	0	0	0	0	0.62	0	0	0	0	0	0	0	0	0	0	0	0	0	0	0	0	0	7802.36	99.3	0	0.08	0.62
ERI	Eritrea	100	0	0	0	0	0	0	0	0	0	0	0	0	0	0	0	0	0	0	0	0	0	0	0	0	0	0	23.8312	100	0	0	0
ESH	Western Sahara	100	0	0	0	0	0	0	0	0	0	0	0	0	0	0	0	0	0	0	0	0	0	0	0	0	0	0	3690.17	100	0	0	0
GAB	Gabon	96.56	0.01	0	0	0	0	0	0	2.03	1.25	0.16	0	0	0	0	0	0	0	0	0	0	0	0	0	0	0	0	1389	98.59	0	0.01	1.41
GIN	Guinea	0	0	0	0	0	0	0	0	100	0	0	0	0	0	0	0	0	0	0	0	0	0	0	0	0	0	0	579.61	100	0	0	0
GMB	Gambia	8.69	0	0	0	0	0	0	0	0	91.31	0	0	0	0	0	0	0	0	0	0	0	0	0	0	0	0	0	15.7525	8.69	0	0	91.31
GNB	Guinea Bissau	2.87	1.92	0	0	0	0	0	0	3.03	71.08	21.11	0	0	0	0	0	0	0	0	0	0	0	0	0	0	0	0	9429.24	5.9	0	1.92	92.19
GNQ	Equatorial Guinea	95.94	0	0	0	0	0	0	0	0.81	3.25	0	0	0	0	0	0	0	0	0	0	0	0	0	0	0	0	0	691.011	96.75	0	0	3.25
KEN	Kenya	99.84	0.16	0	0	0	0	0	0	0	0	0	0	0	0	0	0	0	0	0	0	0	0	0	0	0	0	0	738.752	99.84	0	0.16	0
LBR	Liberia	100	0	0	0	0	0	0	0	0	0	0	0	0	0	0	0	0	0	0	0	0	0	0	0	0	0	0	136.414	100	0	0	0
MAR	Morocco	69.56	26.4	0.02	0	0	0	0	0	2.03	0.91	1.09	0	0	0	0	0	0	0	0	0	0	0	0	0	0	0	0	680.225	71.59	0	26.42	2
MDG	Madagascar	91.48	8.41	0	0	0	0	0	0	0	0.11	0	0	0	0	0	0	0	0	0	0	0	0	0	0	0	0	0	7342.88	91.48	0	8.41	0.11
MOZ	Mozambique	100	0	0	0	0	0	0	0	0	0	0	0	0	0	0	0	0	0	0	0	0	0	0	0	0	0	0	12592.6	100	0	0	0
MRT	Mauritania	0.02	0	0	0	0	0	0	0	0.22	1.09	0	0	0	0	0	0	0	98.67	0	0	0	0	0	0	0	0	0	6436.88	0.24	0	0	99.76
MUS	Mauritius	96.63	2.92	0	0	0	0	0	0	0.45	0	0	0	0	0	0	0	0	0	0	0	0	0	0	0	0	0	0	43.7048	97.08	0	2.92	0
MYT	Mayotte	100	0	0	0	0	0	0	0	0	0	0	0	0	0	0	0	0	0	0	0	0	0	0	0	0	0	0	62812.3	100	0	0	0
NAM	Namibia	99.2	0.26	0	0	0	0	0	0	0.47	0.02	0	0	0	0	0	0	0.03	0.01	0	0	0	0	0	0	0	0	0	9594.37	99.67	0.03	0.26	0.03
NGA	Nigeria	96.75	3.25	0	0	0	0	0	0	0	0	0	0	0	0	0	0	0	0	0	0	0	0	0	0	0	0	0	30.3539	96.75	0	3.25	0
REU	Reunion	99.23	0.77	0	0	0	0	0	0	0	0	0	0	0	0	0	0	0	0	0	0	0	0	0	0	0	0	0	50.4178	99.23	0	0.77	0
SEN	Senegal	48.03	0.41	0	0	0	0	0	0	0	0	0	0	0	0	0	0	13.08	38.47	0	0	0	0	0	0	0	0	0	1722.27	48.03	13.08	0.41	38.47
SHN	Saint Helena	100	0	0	0	0	0	0	0	0	0	0	0	0	0	0	0	0	0	0	0	0	0	0	0	0	0	0	444619	100	0	0	0
SLE	Sierra Leone	100	0	0	0	0	0	0	0	0	0	0	0	0	0	0	0	0	0	0	0	0	0	0	0	0	0	0	0.173803	100	0	0	0
SOM	Somalia	100	0	0	0	0	0	0	0	0	0	0	0	0	0	0	0	0	0	0	0	0	0	0	0	0	0	0	9.98603	100	0	0	0
STP	Sao Tome and Principe	100	0	0	0	0	0	0	0	0	0	0	0	0	0	0	0	0	0	0	0	0	0	0	0	0	0	0	37.2887	100	0	0	0
SYC	Seychelles	15.96	0	0	0	0	0	0	0	25.52	58.52	0	0	0	0	0	0	0	0	0	0	0	0	0	0	0	0	0	322.767	41.48	0	0	58.52
TUN	Tunisia	99.95	0	0	0	0	0	0	0	0	0	0.05	0	0	0	0	0	0	0	0	0	0	0	0	0	0	0	0	230.174	99.95	0	0	0.05
TZA	United Republic of Tanzania	33.57	0.42	0	0	0	0	0	0	52.74	13.26	0.01	0	0	0	0	0	0	0	0	0	0	0	0	0	0	0	0	5682.38	86.31	0	0.42	13.27
ZAF	South Africa	99.17	0.23	0	0	0	0	0	0	0.07	0.04	0.06	0.02	0	0	0	0	0	0	0.41	0	0	0	0	0	0	0	0	175015	99.24	0	0.23	0.53
Asia + Pacific		87.17	2.65	0	0	0	0	0	0	0.66	9.28	0.15	0.02	0	0	0	0	0.01	0.04	0.02	0	0	0	0	0	0	0	0	8.36199e+06	87.83	0.01	2.65	9.51
ASM	American Samoa	0.98	99.02	0	0	0	0	0	0	0	0	0	0	0	0	0	0	0	0	0	0	0	0	0	0	0	0	0	35120	0.98	0	99.02	0
AUS	Australia	86.6	0.06	0	0	0	0	0	0	0.35	12.59	0.26	0.06	0	0	0	0	0.02	0.02	0.04	0.01	0	0	0	0	0	0	0	3.00942e+06	86.95	0.02	0.06	12.98
BGD	Bangladesh	80.28	0.01	0	0	0	0	0	0	5.23	11.59	0	0	0	0	0	0	0.01	2.88	0	0	0	0	0	0	0	0	0	4432.66	85.51	0.01	0.01	14.47
BRN	Brunei Darussalam	100	0	0	0	0	0	0	0	0	0	0	0	0	0	0	0	0	0	0	0	0	0	0	0	0	0	0	3.95212	100	0	0	0
CCK	NA	0.43	0	0	0	0	0	0	0	0.43	99.14	0	0	0	0	0	0	0	0	0	0	0	0	0	0	0	0	0	26.1311	0.86	0	0	99.14
CHN	China	27.59	0	0	0	0	0	0	0	64.31	0.67	0	0	0	0	0	0	0	7.43	0	0	0	0	0	0	0	0	0	5400.46	91.9	0	0	8.1
COK	Cook Islands	100	0	0	0	0	0	0	0	0	0	0	0	0	0	0	0	0	0	0	0	0	0	0	0	0	0	0	1.89613	100	0	0	0
CXR	Christmas Island	0	0	0	0	0	0	0	0	100	0	0	0	0	0	0	0	0	0	0	0	0	0	0	0	0	0	0	0.039465	100	0	0	0
FJI	Fiji	100	0	0	0	0	0	0	0	0	0	0	0	0	0	0	0	0	0	0	0	0	0	0	0	0	0	0	11719.6	100	0	0	0
FSM	Micronesia (Federated States of)	100	0	0	0	0	0	0	0	0	0	0	0	0	0	0	0	0	0	0	0	0	0	0	0	0	0	0	477.385	100	0	0	0
IDN	Indonesia	95.13	2.57	0	0	0	0	0	0	0.6	1.1	0	0	0	0	0	0	0.01	0.58	0	0	0	0	0	0	0	0	0	169425	95.73	0.01	2.57	1.68
IND	India	96.73	1.09	0	0	0	0	0	0	0.94	0.7	0.54	0	0	0	0	0	0	0	0	0	0	0	0	0	0	0	0	2398.25	97.67	0	1.09	1.24
IOT	British Indian Ocean Territory	99.81	0.19	0	0	0	0	0	0	0	0	0	0	0	0	0	0	0	0	0	0	0	0	0	0	0	0	0	636893	99.81	0	0.19	0
IRN	Iran (Islamic Republic of)	27.11	0	0	0	0	0	0	0	7.49	40.18	0	0	0	0	0	0	0.1	25.12	0	0	0	0	0	0	0	0	0	1533.78	34.6	0.1	0	65.3
JPN	Japan	90.94	7.5	0.11	0	0	0	0	0	0.03	1.09	0.27	0.06	0	0	0	0	0	0	0	0	0	0	0	0	0	0	0	19865.6	90.97	0	7.61	1.42
KHM	Cambodia	86.64	0	0	0	0	0	0	0	5.9	7.45	0	0	0	0	0	0	0	0	0	0	0	0	0	0	0	0	0	88.5532	92.54	0	0	7.45
KIR	Kiribati	0	0	0	0	0	0	0	0	5.68	94.32	0	0	0	0	0	0	0	0	0	0	0	0	0	0	0	0	0	407921	5.68	0	0	94.32
KOR	Republic of Korea	90.07	7.37	0.17	0	0	0	0	0	0.16	0.12	1.26	0.86	0	0	0	0	0	0	0	0	0	0	0	0	0	0	0	3361.59	90.23	0	7.54	2.24
LKA	Sri Lanka	96.05	0	0	0	0	0	0	0	3.57	0.34	0	0	0	0	0	0	0	0.03	0	0	0	0	0	0	0	0	0	330.607	99.62	0	0	0.37
MDV	Maldives	100	0	0	0	0	0	0	0	0	0	0	0	0	0	0	0	0	0	0	0	0	0	0	0	0	0	0	446.469	100	0	0	0
MHL	Marshall Islands	96.98	0	0	0	0	0	0	0	0	3.02	0	0	0	0	0	0	0	0	0	0	0	0	0	0	0	0	0	7205.03	96.98	0	0	3.02
MMR	Myanmar	100	0	0	0	0	0	0	0	0	0	0	0	0	0	0	0	0	0	0	0	0	0	0	0	0	0	0	418.182	100	0	0	0
MNP	Commonwealth of the Northern Mariana Islands	24.59	75.41	0	0	0	0	0	0	0	0	0	0	0	0	0	0	0	0	0	0	0	0	0	0	0	0	0	206061	24.59	0	75.41	0
MYS	Malaysia	98.26	1.74	0	0	0	0	0	0	0	0	0	0	0	0	0	0	0	0	0	0	0	0	0	0	0	0	0	432.215	98.26	0	1.74	0
NCL	New Caledonia	99.98	0.02	0	0	0	0	0	0	0	0	0	0	0	0	0	0	0	0	0	0	0	0	0	0	0	0	0	1.29706e+06	99.98	0	0.02	0
NFK	Norfolk Island	100	0	0	0	0	0	0	0	0	0	0	0	0	0	0	0	0	0	0	0	0	0	0	0	0	0	0	3.21783	100	0	0	0
NZL	New Zealand	97.92	0.89	0	0	0	0	0	0	0.21	0.64	0.34	0	0	0	0	0	0	0	0	0	0	0	0	0	0	0	0	1.22218e+06	98.13	0	0.89	0.98
PAK	Pakistan	100	0	0	0	0	0	0	0	0	0	0	0	0	0	0	0	0	0	0	0	0	0	0	0	0	0	0	565.049	100	0	0	0
PCN	Pitcairn Island	0	0	0	0	0	0	0	0	100	0	0	0	0	0	0	0	0	0	0	0	0	0	0	0	0	0	0	4.23164	100	0	0	0
PHL	Philippines	93.32	1.62	0.17	0	0	0	0	0	0	0	0	0	0	0	0	0	0	4.89	0	0	0	0	0	0	0	0	0	19676.9	93.32	0	1.79	4.89
PLW	Palau	19.47	0	0	0	0	0	0	0	75.99	4.54	0	0	0	0	0	0	0	0	0	0	0	0	0	0	0	0	0	1166.28	95.46	0	0	4.54
PNG	Papua New Guinea	98.27	0	0	0	0	0	0	0	1.59	0.14	0	0	0	0	0	0	0	0	0	0	0	0	0	0	0	0	0	4382.96	99.86	0	0	0.14
SGP	Singapore	100	0	0	0	0	0	0	0	0	0	0	0	0	0	0	0	0	0	0	0	0	0	0	0	0	0	0	0.09988	100	0	0	0
SLB	Solomon Islands	66.01	0.61	0	0	0	0	0	0	33.38	0	0	0	0	0	0	0	0	0	0	0	0	0	0	0	0	0	0	1546.08	99.39	0	0.61	0
THA	Thailand	98.33	0	0	0	0	0	0	0	0	1.67	0	0	0	0	0	0	0	0	0	0	0	0	0	0	0	0	0	4821.56	98.33	0	0	1.67
TLS	Timor-Leste	100	0	0	0	0	0	0	0	0	0	0	0	0	0	0	0	0	0	0	0	0	0	0	0	0	0	0	987.045	100	0	0	0
TON	Tonga	100	0	0	0	0	0	0	0	0	0	0	0	0	0	0	0	0	0	0	0	0	0	0	0	0	0	0	27.2142	100	0	0	0
TUV	Tuvalu	100	0	0	0	0	0	0	0	0	0	0	0	0	0	0	0	0	0	0	0	0	0	0	0	0	0	0	60.883	100	0	0	0
TWN	Taiwan, Province of	99.14	0.75	0.11	0	0	0	0	0	0	0	0	0	0	0	0	0	0	0	0	0	0	0	0	0	0	0	0	3824.1	99.14	0	0.86	0
UMI	United States Minor Outlying Islands (except Navassa)	99.13	0.87	0	0	0	0	0	0	0	0	0	0	0	0	0	0	0	0	0	0	0	0	0	0	0	0	0	1.26652e+06	99.13	0	0.87	0
VNM	Viet Nam	16.68	0.16	0	0	0	0	0	0	77.53	4.77	0.85	0	0	0	0	0	0.01	0	0	0	0	0	0	0	0	0	0	16168.3	94.21	0.01	0.16	5.62
VUT	Vanuatu	100	0	0	0	0	0	0	0	0	0	0	0	0	0	0	0	0	0	0	0	0	0	0	0	0	0	0	10.3639	100	0	0	0
Europe		77.06	8.68	4.33	1.07	0.11	0	0	0	1.73	3.55	0.48	1.48	0.31	0.09	0.01	0	0	0.18	0.01	0.72	0.19	0	0	0	0	0	0	811454	78.79	0	14.19	7.02
ALB	Albania	33.36	48.47	0	0	0	0	0	0	0	18.16	0	0	0	0	0	0	0	0	0	0	0	0	0	0	0	0	0	235.893	33.36	0	48.47	18.16
AZE	Azerbaijan	100	0	0	0	0	0	0	0	0	0	0	0	0	0	0	0	0	0	0	0	0	0	0	0	0	0	0	36.0977	100	0	0	0
BEL	Belgium	83.72	12.05	0.01	0	0.02	0	0	0	0.02	2.52	1.65	0.02	0	0	0	0	0	0	0	0	0	0	0	0	0	0	0	1262.45	83.74	0	12.08	4.19
BGR	Bulgaria	91.67	7.7	0.46	0.16	0	0	0	0	0	0	0	0	0	0	0	0	0	0	0	0	0	0	0	0	0	0	0	2848.6	91.67	0	8.32	0
CYP	Cyprus	15.46	80.98	3.56	0	0	0	0	0	0	0	0	0	0	0	0	0	0	0	0	0	0	0	0	0	0	0	0	120.238	15.46	0	84.54	0
DEU	Germany	29.71	13.01	30.71	7.15	0	0	0	0	0.21	0.15	0.13	1.03	0.21	0	0	0	0.14	0.1	0.24	11.39	5.82	0	0	0	0	0	0	25451.3	29.92	0.14	50.87	19.07
DNK	Denmark	22.95	43.58	4.8	0.08	0.01	0	0	0	0.1	0.27	0.24	27.6	0.32	0.04	0	0	0	0	0	0	0	0	0	0	0	0	0	17853.1	23.05	0	48.47	28.47
ESP	Spain	67.22	29.01	2.45	0.38	0.49	0.01	0	0	0.01	0.01	0.08	0.29	0.04	0	0	0	0	0	0	0.01	0	0	0	0	0	0	0	74711.8	67.23	0	32.34	0.43
EST	Estonia	0.02	2.51	51.33	29.88	6.9	0.01	0.39	0	0.08	0	0	0	1.88	7	0	0	0	0	0	0	0	0	0	0	0	0	0	6725.83	0.1	0	91.02	8.88
FIN	Finland	20.73	7.49	37.06	12.51	0	0	0	0	0.17	0.33	2.88	9.69	9.15	0	0	0	0	0	0	0	0	0	0	0	0	0	0	8063.68	20.9	0	57.06	22.05
FRA	France	53.13	39.21	4.61	1.63	0.02	0	0	0	0.01	0.07	0.98	0.23	0.11	0	0	0	0	0	0	0	0	0	0	0	0	0	0	49424.4	53.14	0	45.47	1.39
FRO	Faroe Islands	0	0	0	0	0	0	0	0	100	0	0	0	0	0	0	0	0	0	0	0	0	0	0	0	0	0	0	28.9975	100	0	0	0
GBR	United Kingdom	93.92	3	0.58	0.08	0	0	0	0	0	0.01	0.47	1.33	0.41	0.13	0.04	0.01	0	0	0	0	0	0	0	0	0	0	0	129229	93.92	0	3.66	2.4
GEO	Georgia	0	0	0	0	0	0	0	0	0	100	0	0	0	0	0	0	0	0	0	0	0	0	0	0	0	0	0	152.863	0	0	0	100
GGY	Guernsey	0	0	0	0	0	0	0	0	100	0	0	0	0	0	0	0	0	0	0	0	0	0	0	0	0	0	0	16.994	100	0	0	0
GIB	Gibraltar	100	0	0	0	0	0	0	0	0	0	0	0	0	0	0	0	0	0	0	0	0	0	0	0	0	0	0	54.5772	100	0	0	0
GRC	Greece	51.79	11.61	28.99	1.99	0.19	0	0	0	0.51	0.29	0.7	0.33	2.91	0.69	0	0	0	0	0	0	0	0	0	0	0	0	0	7187.14	52.3	0	42.78	4.92
HRV	Croatia	84.07	8.17	7.55	0.05	0	0	0	0	0	0	0.14	0.02	0	0	0	0	0	0	0	0	0	0	0	0	0	0	0	5028.58	84.07	0	15.77	0.16
IRL	Ireland	89.45	7.72	0	0	0	0	0	0	0.16	0.34	2.25	0	0	0	0	0	0	0	0.08	0	0	0	0	0	0	0	0	9909.09	89.61	0	7.72	2.67
ISL	Iceland	98.48	0	0	0	0	0	0	0	0	1.52	0	0	0	0	0	0	0	0	0	0	0	0	0	0	0	0	0	2783.44	98.48	0	0	1.52
ISR	Israel	100	0	0	0	0	0	0	0	0	0	0	0	0	0	0	0	0	0	0	0	0	0	0	0	0	0	0	9.03645	100	0	0	0
ITA	Italy	86.52	5.63	4.67	2.89	0	0	0	0	0.01	0.01	0.2	0.06	0	0	0	0	0	0	0	0	0	0	0	0	0	0	0	29651.5	86.53	0	13.19	0.27
JEY	Jersey	99.72	0.28	0	0	0	0	0	0	0	0	0	0	0	0	0	0	0	0	0	0	0	0	0	0	0	0	0	0.73542	99.72	0	0.28	0
KAZ	Kazakhstan	99.59	0.41	0	0	0	0	0	0	0	0	0	0	0	0	0	0	0	0	0	0	0	0	0	0	0	0	0	56595.6	99.59	0	0.41	0
LTU	Lithuania	0.41	57.4	20.2	19.91	0	0	0	0	0	0	0.25	0	1.84	0	0	0	0	0	0	0	0	0	0	0	0	0	0	986.79	0.41	0	97.51	2.09
LVA	Latvia	5.33	34.86	45.38	4.79	0.01	0	0	0	3.39	0.28	0	1.5	4.45	0	0	0	0	0	0	0	0	0	0	0	0	0	0	4867.15	8.72	0	85.04	6.23
MCO	Monaco	0	0	0	0	0	0	0	0	100	0	0	0	0	0	0	0	0	0	0	0	0	0	0	0	0	0	0	0.232726	100	0	0	0
MLT	Malta	0.36	92.57	6.6	0.01	0.42	0.02	0	0.03	0	0	0	0	0	0	0	0	0	0	0	0	0	0	0	0	0	0	0	187.038	0.36	0	99.65	0
MNE	Montenegro	0	0	0	0	0	0	0	0	100	0	0	0	0	0	0	0	0	0	0	0	0	0	0	0	0	0	0	0.0909011	100	0	0	0
NLD	Netherlands	42.95	1.62	3.86	0	0	0	0	0	1.07	0.01	13.16	18.27	2.47	0	0	0	0.01	0	0.03	16.42	0.13	0	0	0	0	0	0	13786.8	44.02	0.01	5.48	50.49
NOR	Norway	78.33	0.06	0.01	0	0	0	0	0	0.62	20.8	0.18	0.01	0	0	0	0	0	0	0	0	0	0	0	0	0	0	0	4311.27	78.95	0	0.07	20.99
POL	Poland	0.4	40.12	56.02	3.43	0.01	0	0	0	0	0	0	0	0	0	0	0	0	0	0	0	0.01	0	0	0	0	0	0	7223.36	0.4	0	99.58	0.01
PRT	Portugal	92.58	3.14	2.65	0	0	0	0	0	0.05	0.2	0.08	1.3	0	0	0	0	0	0	0	0	0	0	0	0	0	0	0	13954.5	92.63	0	5.79	1.58
ROU	Romania	16.32	2.83	8.02	0	0	0	0	0	4.68	0.01	0.03	40.34	0.09	0	0	0	0	0	0.02	26.36	1.31	0	0	0	0	0	0	2502.01	21	0	10.85	68.16
RUS	Russian Federation	82.94	0.01	0	0	0	0	0	0	5.21	11.35	0.08	0	0	0	0	0	0	0.4	0	0	0	0	0	0	0	0	0	236927	88.15	0	0.01	11.83
SJM	Svalbard and Jan Mayen Islands	99.95	0	0	0	0	0	0	0	0.02	0.03	0	0	0	0	0	0	0	0	0	0	0	0	0	0	0	0	0	82272.2	99.97	0	0	0.03
SVN	Slovenia	98.59	0.06	0.68	0.18	0.44	0.04	0	0	0	0	0	0.02	0	0	0	0	0	0	0	0	0	0	0	0	0	0	0	163.775	98.59	0	1.4	0.02
SWE	Sweden	34.54	24.26	29.13	7.34	0.32	0	0	0	0.54	1.3	0.48	1.29	0.8	0	0	0	0	0	0	0	0	0	0	0	0	0	0	12651.3	35.08	0	61.05	3.87
TKM	Turkmenistan	100	0	0	0	0	0	0	0	0	0	0	0	0	0	0	0	0	0	0	0	0	0	0	0	0	0	0	1955.32	100	0	0	0
TUR	Turkey	0	0	0	0	0	0	0	0	100	0	0	0	0	0	0	0	0	0	0	0	0	0	0	0	0	0	0	269.773	100	0	0	0
UKR	Ukraine	27.16	0	0	0	0	0	0	0	32.04	15.83	0	0	0	0	0	0	0	24.97	0	0	0	0	0	0	0	0	0	2014.07	59.2	0	0	40.8
Latin America + Caribbean		56.15	0.43	0	0	0	0	0	0	6.68	8.87	0.31	0	0	0	0	0	2.99	24.22	0.34	0	0	0	0	0	0	0	0	581013	62.83	2.99	0.43	33.74
ARG	Argentina	59.4	0.17	0	0	0	0	0	0	26.76	0.47	0.01	0	0	0	0	0	9.69	3.3	0	0	0	0	0.09	0.1	0	0	0	25399.1	86.16	9.78	0.17	3.88
ATG	Antigua and Barbuda	99.87	0.13	0	0	0	0	0	0	0	0	0	0	0	0	0	0	0	0	0	0	0	0	0	0	0	0	0	301.454	99.87	0	0.13	0
BES	Bonaire, Sint Eustatius, and Saba	54.01	0.63	0	0	0	0	0	0	45.35	0	0	0	0	0	0	0	0	0	0	0	0	0	0	0	0	0	0	15.9584	99.36	0	0.63	0
BHS	Bahamas	100	0	0	0	0	0	0	0	0	0	0	0	0	0	0	0	0	0	0	0	0	0	0	0	0	0	0	3332.45	100	0	0	0
BLZ	Belize	69.17	1.07	0	0	0	0	0	0	0.87	28.85	0.04	0	0	0	0	0	0	0	0	0	0	0	0	0	0	0	0	3618.06	70.04	0	1.07	28.89
BMU	Bermuda	97.51	2.49	0	0	0	0	0	0	0	0	0	0	0	0	0	0	0	0	0	0	0	0	0	0	0	0	0	147.716	97.51	0	2.49	0
BRA	Brazil	70.32	1.22	0	0	0	0	0	0	2.11	24.59	1.75	0.01	0	0	0	0	0	0	0	0	0	0	0	0	0	0	0	59666.5	72.43	0	1.22	26.35
BRB	Barbados	100	0	0	0	0	0	0	0	0	0	0	0	0	0	0	0	0	0	0	0	0	0	0	0	0	0	0	12.1673	100	0	0	0
CHL	Chile	83.95	0	0	0	0	0	0	0	15.43	0.62	0	0	0	0	0	0	0	0	0	0	0	0	0	0	0	0	0	188569	99.38	0	0	0.62
COL	Colombia	33.4	0	0	0	0	0	0	0	0	66.6	0	0	0	0	0	0	0	0	0	0	0	0	0	0	0	0	0	14380.7	33.4	0	0	66.6
CRI	Costa Rica	54.63	0	0	0	0	0	0	0	7.69	37.68	0	0	0	0	0	0	0	0	0	0	0	0	0	0	0	0	0	5191	62.32	0	0	37.68
CUB	Cuba	54.2	1.87	0	0	0	0	0	0	0.37	14.8	2.83	0	0	0	0	0	0.33	12.53	13.07	0	0	0	0	0	0	0	0	14433.2	54.57	0.33	1.87	43.23
CUW	CuraÃ§ao	70.61	0	0	0	0	0	0	0	28.26	1.13	0	0	0	0	0	0	0	0	0	0	0	0	0	0	0	0	0	10.3696	98.87	0	0	1.13
CYM	Cayman Islands	99.41	0.59	0	0	0	0	0	0	0	0	0	0	0	0	0	0	0	0	0	0	0	0	0	0	0	0	0	92.4179	99.41	0	0.59	0
DMA	Dominica	100	0	0	0	0	0	0	0	0	0	0	0	0	0	0	0	0	0	0	0	0	0	0	0	0	0	0	3.92307	100	0	0	0
DOM	Dominican Republic	100	0	0	0	0	0	0	0	0	0	0	0	0	0	0	0	0	0	0	0	0	0	0	0	0	0	0	24308.4	100	0	0	0
ECU	Ecuador	1.27	0	0	0	0	0	0	0	0.03	0.04	0	0	0	0	0	0	10.59	88.07	0	0	0	0	0	0	0	0	0	139928	1.3	10.59	0	88.11
GLP	Guadeloupe	0.31	85.79	0.36	0.03	0	0	0	0	0	0	13.16	0.35	0	0	0	0	0	0	0	0	0	0	0	0	0	0	0	1343.68	0.31	0	86.18	13.51
GRD	Grenada	100	0	0	0	0	0	0	0	0	0	0	0	0	0	0	0	0	0	0	0	0	0	0	0	0	0	0	206.763	100	0	0	0
GTM	Guatemala	3.37	0	0	0	0	0	0	0	2.55	94.08	0	0	0	0	0	0	0	0	0	0	0	0	0	0	0	0	0	924.59	5.92	0	0	94.08
GUF	French Guiana	24	10.33	0	0	0	0	0	0	35.01	23.42	7.25	0	0	0	0	0	0	0	0	0	0	0	0	0	0	0	0	1255.34	59.01	0	10.33	30.67
GUY	Guyana	100	0	0	0	0	0	0	0	0	0	0	0	0	0	0	0	0	0	0	0	0	0	0	0	0	0	0	17.2913	100	0	0	0
HND	Honduras	95.16	0	0	0	0	0	0	0	0	2.27	0	0	0	0	0	0	0	2.57	0	0	0	0	0	0	0	0	0	9047.28	95.16	0	0	4.84
JAM	Jamaica	94.19	1.66	0.09	0	0	0	0	0	0.77	3.2	0.09	0.01	0	0	0	0	0	0	0	0	0	0	0	0	0	0	0	1850.08	94.96	0	1.75	3.3
LCA	Saint Lucia	91.36	7.75	0	0	0	0	0	0	0	0.06	0.83	0	0	0	0	0	0	0	0	0	0	0	0	0	0	0	0	376.84	91.36	0	7.75	0.89
MAF	Saint Martin	0.4	0	0	0	0	0	0	0	0	0.07	98.77	0.75	0	0	0	0	0	0	0	0	0	0	0	0	0	0	0	30.241	0.4	0	0	99.59
MEX	Mexico	47.24	0	0	0	0	0	0	0	0.4	24.68	0	0	0	0	0	0	0	27.47	0.21	0	0	0	0	0	0	0	0	52861.8	47.64	0	0	52.36
MTQ	Martinique	90.79	7.06	2.15	0	0	0	0	0	0	0	0	0	0	0	0	0	0	0	0	0	0	0	0	0	0	0	0	37.7534	90.79	0	9.21	0
NIC	Nicaragua	99.75	0.25	0	0	0	0	0	0	0	0	0	0	0	0	0	0	0	0	0	0	0	0	0	0	0	0	0	6289.79	99.75	0	0.25	0
PAN	Panama	33.6	0	0	0	0	0	0	0	0.8	65.02	0.58	0	0	0	0	0	0	0	0	0	0	0	0	0	0	0	0	6263.58	34.4	0	0	65.6
PER	Peru	55.4	0	0	0	0	0	0	0	0.06	44.54	0	0	0	0	0	0	0	0	0	0	0	0	0	0	0	0	0	4906.79	55.46	0	0	44.54
PRI	Puerto Rico	99.92	0.08	0	0	0	0	0	0	0	0	0	0	0	0	0	0	0	0	0	0	0	0	0	0	0	0	0	3059.59	99.92	0	0.08	0
SLV	El Salvador	32.66	0	0	0	0	0	0	0	45.39	0.37	0	0	0	0	0	0	7.99	13.6	0	0	0	0	0	0	0	0	0	634.784	78.05	7.99	0	13.97
SUR	Suriname	100	0	0	0	0	0	0	0	0	0	0	0	0	0	0	0	0	0	0	0	0	0	0	0	0	0	0	3298.19	100	0	0	0
TCA	Turks and Caicos Islands	62.03	0.63	0	0	0	0	0	0	0	37.34	0	0	0	0	0	0	0	0	0	0	0	0	0	0	0	0	0	148.844	62.03	0	0.63	37.34
TTO	Trinidad and Tobago	100	0	0	0	0	0	0	0	0	0	0	0	0	0	0	0	0	0	0	0	0	0	0	0	0	0	0	9.39464	100	0	0	0
URY	Uruguay	90.75	0	0	0	0	0	0	0	7.71	1.54	0	0	0	0	0	0	0	0	0	0	0	0	0	0	0	0	0	782.136	98.46	0	0	1.54
VCT	Saint Vincent and the Grenadines	99.5	0.5	0	0	0	0	0	0	0	0	0	0	0	0	0	0	0	0	0	0	0	0	0	0	0	0	0	80.7206	99.5	0	0.5	0
VEN	Venezuela (Bolivarian Republic of)	99.35	0.21	0	0	0	0	0	0	0.12	0.32	0	0	0	0	0	0	0	0	0	0	0	0	0	0	0	0	0	7870.56	99.47	0	0.21	0.32
VGB	British Virgin Islands	100	0	0	0	0	0	0	0	0	0	0	0	0	0	0	0	0	0	0	0	0	0	0	0	0	0	0	3.01776	100	0	0	0
VIR	United States Virgin Islands	100	0	0	0	0	0	0	0	0	0	0	0	0	0	0	0	0	0	0	0	0	0	0	0	0	0	0	304.348	100	0	0	0
North America		58.34	24.32	2.09	0.06	0	0	0	0	0.93	0.7	13.49	0	0	0	0	0	0	0.08	0	0	0	0	0	0	0	0	0	2.42934e+06	59.27	0	26.47	14.27
CAN	Canada	94.55	0.7	0.01	0	0	0	0	0	1.44	3.29	0.01	0	0	0	0	0	0	0	0	0	0	0	0	0	0	0	0	49683.6	95.99	0	0.71	3.3
SPM	Saint Pierre and Miquelon	100	0	0	0	0	0	0	0	0	0	0	0	0	0	0	0	0	0	0	0	0	0	0	0	0	0	0	6.90205	100	0	0	0
USA	United States of America	57.59	24.81	2.13	0.06	0	0	0	0	0.92	0.65	13.77	0	0	0	0	0	0	0.08	0	0	0	0	0	0	0	0	0	2.37965e+06	58.51	0	27	14.5
Polar		90.93	0	0	0	0	0	0	0	0.1	8.93	0	0	0	0	0	0	0	0.04	0	0	0	0	0	0	0	0	0	1.24857e+06	91.03	0	0	8.97
ATF	Terres australes et antarctiques françaises	0	0	0	0	0	0	0	0	0	100	0	0	0	0	0	0	0	0	0	0	0	0	0	0	0	0	0	15677.2	0	0	0	100
GRL	Greenland	5.32	0	0	0	0	0	0	0	1.23	93	0	0	0	0	0	0	0	0.44	0	0	0	0	0	0	0	0	0	103093	6.55	0	0	93.44
HMD	Heard Island and McDonald Islands	100	0	0	0	0	0	0	0	0	0	0	0	0	0	0	0	0	0	0	0	0	0	0	0	0	0	0	64199.3	100	0	0	0
SGS	South Georgia and the South Sandwich Islands	100	0	0	0	0	0	0	0	0	0	0	0	0	0	0	0	0	0	0	0	0	0	0	0	0	0	0	1.0656e+06	100	0	0	0
West Asia		37.71	0	0	0	0	0	0	0	15.16	47.12	0	0	0	0	0	0	0	0	0	0	0	0	0	0	0	0	0	8090.29	52.87	0	0	47.12
ARE	United Arab Emirates	37.11	0	0	0	0	0	0	0	0	62.89	0	0	0	0	0	0	0	0	0	0	0	0	0	0	0	0	0	6061.91	37.11	0	0	62.89
IRQ	Iraq	100	0	0	0	0	0	0	0	0	0	0	0	0	0	0	0	0	0	0	0	0	0	0	0	0	0	0	3.57753	100	0	0	0
KWT	Kuwait	100	0	0	0	0	0	0	0	0	0	0	0	0	0	0	0	0	0	0	0	0	0	0	0	0	0	0	63.2162	100	0	0	0
LBN	Lebanon	99.67	0	0	0	0	0	0	0	0.1	0	0.23	0	0	0	0	0	0	0	0	0	0	0	0	0	0	0	0	40.7297	99.77	0	0	0.23
OMN	Oman	100	0	0	0	0	0	0	0	0	0	0	0	0	0	0	0	0	0	0	0	0	0	0	0	0	0	0	652.213	100	0	0	0
SAU	Saudi Arabia	100	0	0	0	0	0	0	0	0	0	0	0	0	0	0	0	0	0	0	0	0	0	0	0	0	0	0	41.9451	100	0	0	0
YEM	Yemen	0	0	0	0	0	0	0	0	100	0	0	0	0	0	0	0	0	0	0	0	0	0	0	0	0	0	0	1226.71	100	0	0	0
Grand Total		81.96	5.99	0.58	0.07	0.01	0	0	0	0.94	6.73	2.35	0.09	0.02	0	0	0	0.12	1.05	0.03	0.04	0.01	0	0	0	0	0	0	1.48003e+07	82.9	0.12	6.65	10.32
